# Supplementary material for: Interactions of VMAT2 with CDCrel-1 and Parkin in Methamphetamine Neurotoxicity
Source: Int J Mol Sci. 2024 Dec 5;25(23):13070. doi: 10.3390/ijms252313070 (PMC11642102; doi:10.3390/ijms252313070)
Supplement: Supplementary file 1 [file ijms-25-13070-s001.zip]

Archive with 1 entries (1 files):
- ijms-3200269-supplementary.pdf
